# Supplementary material for: Notes on Macroteleia Westwood (Hymenoptera, Scelionidae) from China, with description of a new species
Source: Zookeys. 2020 Jun 9;939:29–43. doi: 10.3897/zookeys.939.51272 (PMC7297806; doi:10.3897/zookeys.939.51272)
Supplement: XML Treatment for Macroteleia carinigena [file zookeys.939.51272-treatment1.xml]

<!DOCTYPE tp:taxon-treatment
  PUBLIC "-//TaxonX//DTD Taxonomic Treatment Publishing DTD v0 20100105//EN" "tax-treatment-NSO.dtd">
<tp:taxon-treatment xmlns:tp="http://www.plazi.org/taxpub"><tp:treatment-meta><kwd-group><label>Taxon classification</label><kwd><named-content xmlns:xlink="http://www.w3.org/1999/xlink" content-type="kingdom">Animalia</named-content></kwd><kwd><named-content xmlns:xlink="http://www.w3.org/1999/xlink" content-type="order">Hymenoptera</named-content></kwd><kwd><named-content xmlns:xlink="http://www.w3.org/1999/xlink" content-type="family">Scelionidae</named-content></kwd></kwd-group><mixed-citation publication-type="journal"><person-group><name><surname>Hong</surname><given-names>Chun-Dan</given-names></name><name><surname>Popovici</surname><given-names>Ovidiu Alin</given-names></name><name><surname>Chen</surname><given-names>Hua-Yan</given-names></name></person-group><article-title>Notes on <italic><tp:taxon-name><tp:taxon-name-part taxon-name-part-type="genus" reg="Macroteleia">Macroteleia</tp:taxon-name-part></tp:taxon-name></italic> Westwood (<tp:taxon-name><tp:taxon-name-part taxon-name-part-type="order">Hymenoptera</tp:taxon-name-part></tp:taxon-name>, <tp:taxon-name><tp:taxon-name-part taxon-name-part-type="family">Scelionidae</tp:taxon-name-part></tp:taxon-name>) from China, with description of a new species</article-title><source>Zookeys</source><day>09</day><month>6</month><year>2020</year><volume>939</volume><fpage>29</fpage><lpage>43</lpage><pub-id pub-id-type="doi">10.3897/zookeys.939.51272</pub-id></mixed-citation></tp:treatment-meta><tp:nomenclature><tp:taxon-name><object-id xmlns:xlink="http://www.w3.org/1999/xlink" content-type="arpha" xlink:type="simple">EB4C926F-7477-5734-AE56-DEC1414C135B</object-id>
            <tp:taxon-name-part taxon-name-part-type="genus" reg="Macroteleia">Macroteleia</tp:taxon-name-part>
            <tp:taxon-name-part taxon-name-part-type="species" reg="carinigena">carinigena</tp:taxon-name-part>
            <object-id xmlns:xlink="http://www.w3.org/1999/xlink" content-type="zoobank" xlink:type="simple">http://zoobank.org/42427976-EE7B-4B81-8910-EF308AE8716E</object-id>
          </tp:taxon-name><tp:taxon-authority>Chen, Johnson, Masner &amp; Xu, 2013</tp:taxon-authority><xref ref-type="fig" rid="F1">Figures 1–6</xref><tp:nomenclature-citation-list><tp:nomenclature-citation><tp:taxon-name>
                <tp:taxon-name-part taxon-name-part-type="genus" reg="Macroteleia">Macroteleia</tp:taxon-name-part> <tp:taxon-name-part taxon-name-part-type="species" reg="carinigena">carinigena</tp:taxon-name-part></tp:taxon-name><comment>Chen, Johnson, Masner &amp; Xu, 2013: 13, 19 (original description, keyed).</comment></tp:nomenclature-citation></tp:nomenclature-citation-list></tp:nomenclature><tp:treatment-sec sec-type="material" id="SECID0ESIAC"><title>Material examined.</title><p><bold><italic>Holotype</italic></bold>, male: China: Hainan Prov., Mount Yinggeling, 28.V.2007, L.-Q. Weng, <named-content xmlns:xlink="http://www.w3.org/1999/xlink" content-type="dwc:institutional_code" xlink:type="simple">SCAU</named-content> 000032 (deposited in <named-content xmlns:xlink="http://www.w3.org/1999/xlink" content-type="dwc:institutional_code" xlink:type="simple">SCAU</named-content>). <bold><italic>Paratypes</italic></bold>: China: 1 male, Hainan, Mt Diaoluo, <named-content xmlns:xlink="http://www.w3.org/1999/xlink" content-type="dwc:verbatimCoordinates" xlink:type="simple"><named-content content-type="geo-json" specific-use="{&#34;type&#34;:&#34;Point&#34;,&#34;coordinates&#34;:[109.883333,18.650000]}" id="NCID0ENJAC" xlink:type="simple">18°39'N, 109°53'E</named-content></named-content>, 29.V.2007, Bin Xiao, <named-content xmlns:xlink="http://www.w3.org/1999/xlink" content-type="dwc:institutional_code" xlink:type="simple">SCAU</named-content> 000033 (<named-content xmlns:xlink="http://www.w3.org/1999/xlink" content-type="dwc:institutional_code" xlink:type="simple">SCAU</named-content>); 1 male, China: Hainan, Mt Diaoluo, <named-content xmlns:xlink="http://www.w3.org/1999/xlink" content-type="dwc:verbatimCoordinates" xlink:type="simple"><named-content content-type="geo-json" specific-use="{&#34;type&#34;:&#34;Point&#34;,&#34;coordinates&#34;:[109.883333,18.650000]}" id="NCID0E6JAC" xlink:type="simple">18°39'N, 109°53'E</named-content></named-content>, 29.V.2007, Jingxian Liu, <named-content xmlns:xlink="http://www.w3.org/1999/xlink" content-type="dwc:institutional_code" xlink:type="simple">SCAU</named-content> 000034 (<named-content xmlns:xlink="http://www.w3.org/1999/xlink" content-type="dwc:institutional_code" xlink:type="simple">SCAU</named-content>).</p></tp:treatment-sec><tp:treatment-sec sec-type="material" id="SECID0EOKAC"><title>Other material.</title><p>China: 2 females, Hainan, Mt Diaoluoshan, <named-content xmlns:xlink="http://www.w3.org/1999/xlink" content-type="dwc:verbatimCoordinates" xlink:type="simple"><named-content content-type="geo-json" specific-use="{&#34;type&#34;:&#34;Point&#34;,&#34;coordinates&#34;:[109.883333,18.650000]}" id="NCID0EXKAC" xlink:type="simple">18°39'N, 109°53'E</named-content></named-content>, 16–17.VII.2006, Jingxian Liu, <named-content xmlns:xlink="http://www.w3.org/1999/xlink" content-type="dwc:institutional_code" xlink:type="simple">SCAU</named-content> 3040365, 3040366, 3048585 (<abbrev xmlns:xlink="http://www.w3.org/1999/xlink" content-type="institution" xlink:title="Sun Yat-sen University, The Museum of Biology, Guangzhou, China" id="ABBRID0EBLAC" xlink:type="simple">SYSBM</abbrev>).</p><fig id="F1" position="float" orientation="portrait"><object-id xmlns:xlink="http://www.w3.org/1999/xlink" content-type="doi" xlink:type="simple">10.3897/zookeys.939.51272.figures1-6</object-id><object-id xmlns:xlink="http://www.w3.org/1999/xlink" content-type="arpha" xlink:type="simple">D46DFA49-81E9-5F7E-B349-208759FC2CB5</object-id><label>Figures 1–6.</label><caption><p><italic><tp:taxon-name><tp:taxon-name-part taxon-name-part-type="genus" reg="Macroteleia">Macroteleia</tp:taxon-name-part> <tp:taxon-name-part taxon-name-part-type="species" reg="carinigena">carinigena</tp:taxon-name-part></tp:taxon-name></italic> Chen, Johnson, Masner &amp; Xu, female (<named-content xmlns:xlink="http://www.w3.org/1999/xlink" content-type="dwc:institutional_code" xlink:type="simple">SCAU</named-content> 3048585) <bold>1</bold> dorsal habitus <bold>2</bold> head and mesosoma, dorsal view <bold>3</bold> lateral habitus <bold>4</bold> head and mesosoma, lateral view <bold>5</bold> head, anterior view <bold>6</bold> metasoma, dorsal view.</p></caption><graphic xmlns:xlink="http://www.w3.org/1999/xlink" xlink:href="zookeys-939-029-g001.jpg" position="float" orientation="portrait" xlink:type="simple" id="oo_419669.jpg"><uri content-type="original_file" xlink:type="simple">https://binary.pensoft.net/fig/419669</uri></graphic></fig></tp:treatment-sec><tp:treatment-sec sec-type="description" id="SECID0EPMAC"><title>Description.</title><p><bold>Female.</bold> Body length: 6.88–6.94 mm (<italic>N</italic> = 3).</p><p><bold><italic>Color</italic>.</bold> Body black; mandible reddish brown; palpi yellow; legs yellow throughout; A1–A5 yellow, remainder of antenna dark brown to black; fore wing hyaline.</p><p><bold><italic>Head</italic>.</bold> Transverse in dorsal view, 1.4–1.56 × as wide as long, slightly wider than mesosoma; lateral ocellus contiguous with inner orbit of compound eye; <abbrev xmlns:xlink="http://www.w3.org/1999/xlink" xlink:title="posterior ocellar line" id="ABBRID0EHNAC" xlink:type="simple">POL</abbrev> 1.5–1.67 × <abbrev xmlns:xlink="http://www.w3.org/1999/xlink" xlink:title="lateral ocellar line" id="ABBRID0ELNAC" xlink:type="simple">LOL</abbrev>; occipital carina continuous medially, irregularly crenulate throughout; central keel absent; medial frons punctate with irregularly shaped smooth area; ventrolateral frons punctate rugulose to densely punctate; frons below median ocellus punctate reticulate; vertex densely punctate with punctures in part contiguous; gena with a strong carina parallel to occipital carina, punctate rugose dorsally; length of A3 1.24–1.30 × length of A2.</p><p><bold><italic>Mesosoma</italic>.</bold> Cervical pronotal area densely punctate; dorsal pronotal area areolate; lateral pronotal area smooth dorsally, irregularly depressed ventrally; netrion densely finely punctate; notaulus shallow, irregularly foveolate; middle lobe of mesoscutum densely punctate, becoming denser anteriorly and posteriorly; lateral lobes of mesoscutum densely punctate throughout; mesoscutellum densely punctate, becoming denser laterally; metascutellum transverse, posterior margin slightly pointed medially, longitudinally carinate; propodeum continuous medially, not divided into two separated lobes, posterior margin narrowly notched medially, each side with rugose sculpture covered by dense, recumbent, white setae; upper mesepisternum with a row of robust longitudinal carinae below subalar pit; lower mesepisternum densely punctate rugulose; mesopleural depression smooth; metapleuron longitudinally striate with coarse punctures in interstices, or longitudinally punctate rugose.</p><p><bold><italic>Legs</italic>.</bold> Slender; hind femur weakly swollen, 4.00–4.55 × as long as its maximum width; hind tibia without spines over outer surface; hind basitarsus 7.67–9.00 × as long as its maximum width.</p><p><bold><italic>Wings</italic>.</bold> Apex of fore wing extending from as far as basal of T5; R 1.46–1.60 × as long as r-rs, R1 1.95–2.43 × length of R.</p><p><bold><italic>Metasoma</italic>.</bold> Posterior margin of transverse sulcus on T2 strongly convex; sublateral tergal carinae well developed on T1–T3, weakly developed on anterior half of T4; T1–T4 sparsely longitudinally striate medially, with delicate punctures in interstices, punctate rugulose laterally; T5–T6 densely longitudinally striate, with numerous delicate punctures in interstices; length of T3 1.28–1.4 × length of T6; T5 distinctly longer than wide; S2–S6 densely longitudinally striate, with delicate punctures in interstices; prominent longitudinal median carina present on S2–S5.</p></tp:treatment-sec><tp:treatment-sec sec-type="distribution" id="SECID0ELOAC"><title>Distribution.</title><p>China (Hainan).</p></tp:treatment-sec></tp:taxon-treatment>
