# Supplementary material for: Notes on Macroteleia Westwood (Hymenoptera, Scelionidae) from China, with description of a new species
Source: Zookeys. 2020 Jun 9;939:29–43. doi: 10.3897/zookeys.939.51272 (PMC7297806; doi:10.3897/zookeys.939.51272)
Supplement: XML Treatment for Macroteleia emarginata [file zookeys.939.51272-treatment2.xml]

<!DOCTYPE tp:taxon-treatment
  PUBLIC "-//TaxonX//DTD Taxonomic Treatment Publishing DTD v0 20100105//EN" "tax-treatment-NSO.dtd">
<tp:taxon-treatment xmlns:tp="http://www.plazi.org/taxpub"><tp:treatment-meta><kwd-group><label>Taxon classification</label><kwd><named-content xmlns:xlink="http://www.w3.org/1999/xlink" content-type="kingdom">Animalia</named-content></kwd><kwd><named-content xmlns:xlink="http://www.w3.org/1999/xlink" content-type="order">Hymenoptera</named-content></kwd><kwd><named-content xmlns:xlink="http://www.w3.org/1999/xlink" content-type="family">Scelionidae</named-content></kwd></kwd-group><mixed-citation publication-type="journal"><person-group><name><surname>Hong</surname><given-names>Chun-Dan</given-names></name><name><surname>Popovici</surname><given-names>Ovidiu Alin</given-names></name><name><surname>Chen</surname><given-names>Hua-Yan</given-names></name></person-group><article-title>Notes on <italic><tp:taxon-name><tp:taxon-name-part taxon-name-part-type="genus" reg="Macroteleia">Macroteleia</tp:taxon-name-part></tp:taxon-name></italic> Westwood (<tp:taxon-name><tp:taxon-name-part taxon-name-part-type="order">Hymenoptera</tp:taxon-name-part></tp:taxon-name>, <tp:taxon-name><tp:taxon-name-part taxon-name-part-type="family">Scelionidae</tp:taxon-name-part></tp:taxon-name>) from China, with description of a new species</article-title><source>Zookeys</source><day>09</day><month>6</month><year>2020</year><volume>939</volume><fpage>29</fpage><lpage>43</lpage><pub-id pub-id-type="doi">10.3897/zookeys.939.51272</pub-id></mixed-citation></tp:treatment-meta><tp:nomenclature><tp:taxon-name><object-id xmlns:xlink="http://www.w3.org/1999/xlink" content-type="arpha" xlink:type="simple">3E792A6A-226C-58BD-A796-E83995B83E94</object-id>
            <tp:taxon-name-part taxon-name-part-type="genus" reg="Macroteleia">Macroteleia</tp:taxon-name-part>
            <tp:taxon-name-part taxon-name-part-type="species" reg="emarginata">emarginata</tp:taxon-name-part>
            <object-id xmlns:xlink="http://www.w3.org/1999/xlink" content-type="zoobank" xlink:type="simple">http://zoobank.org/42427976-EE7B-4B81-8910-EF308AE8716E</object-id>
          </tp:taxon-name><tp:taxon-authority>Dodd, 1920</tp:taxon-authority><xref ref-type="fig" rid="F2">Figures 7–12</xref><tp:nomenclature-citation-list><tp:nomenclature-citation><tp:taxon-name>
                <tp:taxon-name-part taxon-name-part-type="genus" reg="Macroteleia">Macroteleia</tp:taxon-name-part> <tp:taxon-name-part taxon-name-part-type="species" reg="emarginata">emarginata</tp:taxon-name-part></tp:taxon-name><comment>Dodd, 1920: 326 (original description); <xref ref-type="bibr" rid="B9">Masner 1965</xref>: 82 (type information); <xref ref-type="bibr" rid="B3">Johnson 1992</xref>: 426 (cataloged, type information); Chen, Johnson, Masner and Xu 2013: 12, 14, 33 (description, keyed, distribution).</comment></tp:nomenclature-citation></tp:nomenclature-citation-list></tp:nomenclature><tp:treatment-sec sec-type="material" id="SECID0ETAAE"><title>Material examined.</title><p><bold><italic>Holotype</italic></bold>, female, Malaysia: Kuching [Quop, Oct. 1906], [P. Cameron Coll. 1914-110], [<italic><tp:taxon-name><tp:taxon-name-part taxon-name-part-type="genus" reg="Macroteleia">Macroteleia</tp:taxon-name-part> <tp:taxon-name-part taxon-name-part-type="species" reg="flavipes">flavipes</tp:taxon-name-part></tp:taxon-name></italic> Cam. Type Borneo], [<italic><tp:taxon-name><tp:taxon-name-part taxon-name-part-type="genus" reg="Macroteleia">Macroteleia</tp:taxon-name-part> <tp:taxon-name-part taxon-name-part-type="species" reg="emarginata">emarginata</tp:taxon-name-part></tp:taxon-name></italic> Dodd. ♀ Type], [Type 9.480] (deposited in <named-content xmlns:xlink="http://www.w3.org/1999/xlink" content-type="dwc:institutional_code" xlink:type="simple">BMNH</named-content>).</p></tp:treatment-sec><tp:treatment-sec sec-type="material" id="SECID0EZBAE"><title>Other material.</title><p>China: 2 females, 1 male, Yunnan, Xishuangbanna, Menghai, Bulangshan Village, <named-content xmlns:xlink="http://www.w3.org/1999/xlink" content-type="dwc:verbatimCoordinates" xlink:type="simple"><named-content content-type="geo-json" specific-use="{&#34;type&#34;:&#34;Point&#34;,&#34;coordinates&#34;:[100.433333,21.745767]}" id="NCID0ECCAE" xlink:type="simple">21°44.746'N, 100°26'E</named-content></named-content>, 1610 m, Area D, grass, MT (Malaise trap), 20.VI–20.VII.2018, Li Ma, <named-content xmlns:xlink="http://www.w3.org/1999/xlink" content-type="dwc:institutional_code" xlink:type="simple">SCAU</named-content> 3048682–3048684 (<abbrev xmlns:xlink="http://www.w3.org/1999/xlink" content-type="institution" xlink:title="Sun Yat-sen University, The Museum of Biology, Guangzhou, China" id="ABBRID0EMCAE" xlink:type="simple">SYSBM</abbrev>); 2 females, Yunnan, Xishuangbanna, Menghai, Bulangshan Village, <named-content xmlns:xlink="http://www.w3.org/1999/xlink" content-type="dwc:verbatimCoordinates" xlink:type="simple"><named-content content-type="geo-json" specific-use="{&#34;type&#34;:&#34;Point&#34;,&#34;coordinates&#34;:[100.433333,21.745767]}" id="NCID0EUCAE" xlink:type="simple">21°44.746'N, 100°26'E</named-content></named-content>, 1610 m, Area D, grass, MT (Malaise trap), 17.V–20.VI.2018, Li Ma, <named-content xmlns:xlink="http://www.w3.org/1999/xlink" content-type="dwc:institutional_code" xlink:type="simple">SCAU</named-content> 3048685, 3048686 (<abbrev xmlns:xlink="http://www.w3.org/1999/xlink" content-type="institution" xlink:title="Sun Yat-sen University, The Museum of Biology, Guangzhou, China" id="ABBRID0E5CAE" xlink:type="simple">SYSBM</abbrev>).</p></tp:treatment-sec><tp:treatment-sec sec-type="distribution" id="SECID0EDDAE"><title>Distribution.</title><p>China (Fujian, Hunan, Guangdong, Hainan, Guizhou, Yunnan); Malaysia.</p></tp:treatment-sec><tp:treatment-sec sec-type="comments" id="SECID0EIDAE"><title>Comments.</title><p><xref ref-type="bibr" rid="B1">Chen et al. (2013)</xref> recorded this species from the Oriental Region of China based upon the careful description provided by Alan Dodd in the original publication. Here, we provide the images of the holotype and additional records of this species from China. The specimens examined by <xref ref-type="bibr" rid="B1">Chen et al. (2013)</xref> and the ones we record here match well with the holotype.</p><fig id="F2" position="float" orientation="portrait"><object-id xmlns:xlink="http://www.w3.org/1999/xlink" content-type="doi" xlink:type="simple">10.3897/zookeys.939.51272.figures7-12</object-id><object-id xmlns:xlink="http://www.w3.org/1999/xlink" content-type="arpha" xlink:type="simple">D7C98DB8-9A7A-5AA1-AEE7-058B9491DE42</object-id><label>Figures 7–12.</label><caption><p><italic><tp:taxon-name><tp:taxon-name-part taxon-name-part-type="genus" reg="Macroteleia">Macroteleia</tp:taxon-name-part> <tp:taxon-name-part taxon-name-part-type="species" reg="emarginata">emarginata</tp:taxon-name-part></tp:taxon-name></italic> Dodd, holotype, female (B.M. TYPE HYM. 9.480) <bold>7</bold> dorsal habitus <bold>8</bold> head and mesosoma, dorsal view <bold>9</bold> lateral habitus <bold>10</bold> head and mesosoma, lateral view <bold>11</bold> head, anterior view <bold>12</bold> metasoma, dorsal view.</p></caption><graphic xmlns:xlink="http://www.w3.org/1999/xlink" xlink:href="zookeys-939-029-g002.jpg" position="float" orientation="portrait" xlink:type="simple" id="oo_419670.jpg"><uri content-type="original_file" xlink:type="simple">https://binary.pensoft.net/fig/419670</uri></graphic></fig></tp:treatment-sec><ref-list><ref id="B9"><mixed-citation xmlns:xlink="http://www.w3.org/1999/xlink" xlink:type="simple"><person-group><name name-style="western"><surname>Masner</surname><given-names>L</given-names></name></person-group> (<year>1965</year>) <article-title>The types of <tp:taxon-name><tp:taxon-name-part taxon-name-part-type="superfamily">Proctotrupoidea</tp:taxon-name-part></tp:taxon-name> (<tp:taxon-name><tp:taxon-name-part taxon-name-part-type="order">Hymenoptera</tp:taxon-name-part></tp:taxon-name>) in the British Museum (Natural History) and in the Hope Department of Entomology, Oxford.</article-title><source>Bulletin of the British Museum (Natural History) Entomology Supplement</source><volume>1</volume>: <fpage>1</fpage>–<lpage>154</lpage>.</mixed-citation></ref><ref id="B3"><mixed-citation xmlns:xlink="http://www.w3.org/1999/xlink" xlink:type="simple"><person-group><name name-style="western"><surname>Johnson</surname><given-names>NF</given-names></name></person-group> (<year>1992</year>) <article-title>Catalog of world <tp:taxon-name><tp:taxon-name-part taxon-name-part-type="superfamily">Proctotrupoidea</tp:taxon-name-part></tp:taxon-name> excluding <tp:taxon-name><tp:taxon-name-part taxon-name-part-type="family">Platygastridae</tp:taxon-name-part></tp:taxon-name>.</article-title><source>Memoirs of the American Entomological Institute</source><volume>51</volume>: <fpage>1</fpage>–<lpage>825</lpage>.</mixed-citation></ref><ref id="B1"><mixed-citation xmlns:xlink="http://www.w3.org/1999/xlink" xlink:type="simple"><person-group><name name-style="western"><surname>Chen</surname><given-names>H-y</given-names></name><name name-style="western"><surname>Johnson</surname><given-names>NF</given-names></name><name name-style="western"><surname>Masner</surname><given-names>L</given-names></name><name name-style="western"><surname>Xu</surname><given-names>Z-f</given-names></name></person-group> (<year>2013</year>) <article-title>The genus <italic><tp:taxon-name><tp:taxon-name-part taxon-name-part-type="genus">Macroteleia</tp:taxon-name-part></tp:taxon-name></italic> Westwood (<tp:taxon-name><tp:taxon-name-part taxon-name-part-type="order">Hymenoptera</tp:taxon-name-part></tp:taxon-name>, <tp:taxon-name><tp:taxon-name-part taxon-name-part-type="family">Platygastridae</tp:taxon-name-part></tp:taxon-name> s. l., <tp:taxon-name><tp:taxon-name-part taxon-name-part-type="subfamily">Scelioninae</tp:taxon-name-part></tp:taxon-name>) from China.</article-title><source>ZooKeys</source><volume>300</volume>: <fpage>1</fpage>–<lpage>98</lpage>. <ext-link xlink:type="simple" ext-link-type="doi" xlink:href="10.3897/zookeys.300.4934">https://doi.org/10.3897/zookeys.300.4934</ext-link></mixed-citation></ref></ref-list></tp:taxon-treatment>
