# Supplementary material for: Notes on Macroteleia Westwood (Hymenoptera, Scelionidae) from China, with description of a new species
Source: Zookeys. 2020 Jun 9;939:29–43. doi: 10.3897/zookeys.939.51272 (PMC7297806; doi:10.3897/zookeys.939.51272)
Supplement: XML Treatment for Macroteleia gracilis [file zookeys.939.51272-treatment3.xml]

<!DOCTYPE tp:taxon-treatment
  PUBLIC "-//TaxonX//DTD Taxonomic Treatment Publishing DTD v0 20100105//EN" "tax-treatment-NSO.dtd">
<tp:taxon-treatment xmlns:tp="http://www.plazi.org/taxpub"><tp:treatment-meta><kwd-group><label>Taxon classification</label><kwd><named-content xmlns:xlink="http://www.w3.org/1999/xlink" content-type="kingdom">Animalia</named-content></kwd><kwd><named-content xmlns:xlink="http://www.w3.org/1999/xlink" content-type="order">Hymenoptera</named-content></kwd><kwd><named-content xmlns:xlink="http://www.w3.org/1999/xlink" content-type="family">Scelionidae</named-content></kwd></kwd-group><mixed-citation publication-type="journal"><person-group><name><surname>Hong</surname><given-names>Chun-Dan</given-names></name><name><surname>Popovici</surname><given-names>Ovidiu Alin</given-names></name><name><surname>Chen</surname><given-names>Hua-Yan</given-names></name></person-group><article-title>Notes on <italic><tp:taxon-name><tp:taxon-name-part taxon-name-part-type="genus" reg="Macroteleia">Macroteleia</tp:taxon-name-part></tp:taxon-name></italic> Westwood (<tp:taxon-name><tp:taxon-name-part taxon-name-part-type="order">Hymenoptera</tp:taxon-name-part></tp:taxon-name>, <tp:taxon-name><tp:taxon-name-part taxon-name-part-type="family">Scelionidae</tp:taxon-name-part></tp:taxon-name>) from China, with description of a new species</article-title><source>Zookeys</source><day>09</day><month>6</month><year>2020</year><volume>939</volume><fpage>29</fpage><lpage>43</lpage><pub-id pub-id-type="doi">10.3897/zookeys.939.51272</pub-id></mixed-citation></tp:treatment-meta><tp:nomenclature><tp:taxon-name><object-id xmlns:xlink="http://www.w3.org/1999/xlink" content-type="arpha" xlink:type="simple">75A15EA7-A222-5796-9CCB-7E457D856AA3</object-id>
            <tp:taxon-name-part taxon-name-part-type="genus" reg="Macroteleia">Macroteleia</tp:taxon-name-part>
            <tp:taxon-name-part taxon-name-part-type="species" reg="gracilis">gracilis</tp:taxon-name-part>
            <object-id xmlns:xlink="http://www.w3.org/1999/xlink" content-type="zoobank" xlink:type="simple">http://zoobank.org/FC1AC5B9-9F13-4AC7-9057-7DD106F227AB</object-id>
          </tp:taxon-name><tp:taxon-authority>Chen, Johnson, Masner &amp; Xu, 2013</tp:taxon-authority><xref ref-type="fig" rid="F3">Figures 13–18</xref><tp:nomenclature-citation-list><tp:nomenclature-citation><tp:taxon-name>
                <tp:taxon-name-part taxon-name-part-type="genus" reg="Macroteleia">Macroteleia</tp:taxon-name-part> <tp:taxon-name-part taxon-name-part-type="species" reg="gracilis">gracilis</tp:taxon-name-part></tp:taxon-name><comment>Chen, Johnson, Masner &amp; Xu, 2013: 14, 40 (original description, keyed).</comment></tp:nomenclature-citation></tp:nomenclature-citation-list></tp:nomenclature><tp:treatment-sec sec-type="material" id="SECID0ETGAE"><title>Material examined.</title><p>China: 1 female, Guangdong, Nanling Nature Reserve, <named-content xmlns:xlink="http://www.w3.org/1999/xlink" content-type="dwc:verbatimCoordinates" xlink:type="simple"><named-content content-type="geo-json" specific-use="{&#34;type&#34;:&#34;Point&#34;,&#34;coordinates&#34;:[113.000000,24.900000]}" id="NCID0E3GAE" xlink:type="simple">24°54'N, 113°00'E</named-content></named-content>, 9–18.VII.2004, Juanjuan Ma, <named-content xmlns:xlink="http://www.w3.org/1999/xlink" content-type="dwc:institutional_code" xlink:type="simple">SCAU</named-content> 3040368 (<abbrev xmlns:xlink="http://www.w3.org/1999/xlink" content-type="institution" xlink:title="Sun Yat-sen University, The Museum of Biology, Guangzhou, China" id="ABBRID0EGHAE" xlink:type="simple">SYSBM</abbrev>); 1 male, Hainan, Haikou, Hainan University, Haidian campus, orchard, <named-content xmlns:xlink="http://www.w3.org/1999/xlink" content-type="dwc:verbatimCoordinates" xlink:type="simple"><named-content content-type="geo-json" specific-use="{&#34;type&#34;:&#34;Point&#34;,&#34;coordinates&#34;:[110.322500,20.054167]}" id="NCID0EOHAE" xlink:type="simple">20°3'15"N, 110°19'21"E</named-content></named-content>, MT (Malaise trap), 14–20.IX.2017, Youxing Zhou, <named-content xmlns:xlink="http://www.w3.org/1999/xlink" content-type="dwc:institutional_code" xlink:type="simple">SCAU</named-content> 3040367 (<abbrev xmlns:xlink="http://www.w3.org/1999/xlink" content-type="institution" xlink:title="Sun Yat-sen University, The Museum of Biology, Guangzhou, China" id="ABBRID0EYHAE" xlink:type="simple">SYSBM</abbrev>); 1 male, Hainan, Haikou, Hainan University, Haidian campus, orchard, <named-content xmlns:xlink="http://www.w3.org/1999/xlink" content-type="dwc:verbatimCoordinates" xlink:type="simple"><named-content content-type="geo-json" specific-use="{&#34;type&#34;:&#34;Point&#34;,&#34;coordinates&#34;:[110.322500,20.054167]}" id="NCID0EAIAE" xlink:type="simple">20°3'15"N, 110°19'21"E</named-content></named-content>, MT (Malaise trap), 3–9.VIII.2017, Youxing Zhou, <named-content xmlns:xlink="http://www.w3.org/1999/xlink" content-type="dwc:institutional_code" xlink:type="simple">SCAU</named-content> 3040368 (<abbrev xmlns:xlink="http://www.w3.org/1999/xlink" content-type="institution" xlink:title="Sun Yat-sen University, The Museum of Biology, Guangzhou, China" id="ABBRID0EKIAE" xlink:type="simple">SYSBM</abbrev>).</p></tp:treatment-sec><tp:treatment-sec sec-type="description" id="SECID0EPIAE"><title>Description.</title><p><bold>Female.</bold> Body length: 6.17 mm (<italic>N</italic> = 1).</p><p><bold><italic>Color</italic>.</bold> Body black; mandible reddish brown; palpi yellow; legs yellow throughout; A1–A6 yellow, remainder of antenna dark brown to black; fore wing hyaline.</p><p><bold><italic>Head</italic>.</bold> Transverse in dorsal view, 1.4–1.5 × as wide as long, slightly wider than mesosoma; lateral ocellus contiguous with inner orbit of compound eye; <abbrev xmlns:xlink="http://www.w3.org/1999/xlink" xlink:title="posterior ocellar line" id="ABBRID0EHJAE" xlink:type="simple">POL</abbrev> 1.5–1.54 × <abbrev xmlns:xlink="http://www.w3.org/1999/xlink" xlink:title="lateral ocellar line" id="ABBRID0ELJAE" xlink:type="simple">LOL</abbrev>; occipital carina continuous medially, irregularly punctate; central keel weakly developed, extending onto interantennal process; medial frons punctate rugose ventrally, with irregularly shaped smooth area dorsally; frons below median ocellus densely punctate; vertex sparsely punctate to smooth behind posterior ocelli, becoming densely punctate posteriorly; gena punctate rugose; length of A3 1.1–1.2 × length of A2.</p><p><bold><italic>Mesosoma</italic>.</bold> Cervical pronotal area densely punctate; dorsal pronotal area punctate rugulose; lateral pronotal area smooth dorsally, punctate rugulose ventrally; netrion finely punctate rugulose; notaulus shallow, foveolate; middle lobe of mesoscutum densely punctate, sculpture becoming denser anteriorly; lateral lobes of mesoscutum densely finely punctate throughout; mesoscutellum densely finely punctate throughout; metascutellum transverse, posterior margin slightly pointed medially, longitudinally carinate; propodeum continuous medially, not divided into two separated lobes, posterior margin narrowly notched medially, each side with several irregular longitudinal carinae medially, otherwise punctate rugulose, covered by dense, recumbent, white setae; upper mesepisternum with a row of somewhat robust longitudinal carinae below subalar pit; lower mesepisternum variably smooth to punctate rugulose; mesopleural depression smooth; metapleuron longitudinally striate throughout.</p><p><bold><italic>Legs</italic>.</bold> Slender; hind femur weakly swollen, 4.23–4.80 × as long as its maximum width; hind tibia without spines over outer surface; hind basitarsus 12.60–14.00 × as long as its maximum width.</p><p><bold><italic>Wings</italic>.</bold> Apex of fore wing extending from as far as posterior margin of T4; R 2.06–2.46 × as long as r-rs, R1 1.63–1.90 × length of R.</p><p><bold><italic>Metasoma</italic>.</bold> Posterior margin of transverse sulcus on T2 slightly convex; sublateral tergal carinae well developed on T1–T4, weakly developed on anterior half of T4; T1–T4 sparsely longitudinally striate medially, with delicate punctures in interstices, punctate rugulose laterally; T5–T6 densely longitudinally striate, with numerous delicate punctures in interstices; length of T3 0.90–0.95 × length of T6; T5 distinctly longer than wide; S2–S6 densely longitudinally striate, with delicate punctures in interstices; prominent longitudinal median carina present on S2–S4.</p></tp:treatment-sec><tp:treatment-sec sec-type="distribution" id="SECID0ELKAE"><title>Distribution.</title><p>China (Guangdong, Hainan).</p><fig id="F3" position="float" orientation="portrait"><object-id xmlns:xlink="http://www.w3.org/1999/xlink" content-type="doi" xlink:type="simple">10.3897/zookeys.939.51272.figures13-18</object-id><object-id xmlns:xlink="http://www.w3.org/1999/xlink" content-type="arpha" xlink:type="simple">AB87F490-5208-5349-8CBC-47A5BA1F8757</object-id><label>Figures 13–18.</label><caption><p><italic><tp:taxon-name><tp:taxon-name-part taxon-name-part-type="genus" reg="Macroteleia">Macroteleia</tp:taxon-name-part> <tp:taxon-name-part taxon-name-part-type="species" reg="gracilis">gracilis</tp:taxon-name-part></tp:taxon-name></italic> Chen, Johnson, Masner &amp; Xu, female (<named-content xmlns:xlink="http://www.w3.org/1999/xlink" content-type="dwc:institutional_code" xlink:type="simple">SCAU</named-content> 3048586) <bold>13</bold> dorsal habitus <bold>14</bold> head and mesosoma, dorsal view <bold>15</bold> lateral habitus <bold>16</bold> head and mesosoma, lateral view <bold>17</bold> head, anterior view <bold>18</bold> metasoma, dorsal view.</p></caption><graphic xmlns:xlink="http://www.w3.org/1999/xlink" xlink:href="zookeys-939-029-g003.jpg" position="float" orientation="portrait" xlink:type="simple" id="oo_419671.jpg"><uri content-type="original_file" xlink:type="simple">https://binary.pensoft.net/fig/419671</uri></graphic></fig></tp:treatment-sec></tp:taxon-treatment>
