# Supplementary material for: Notes on Macroteleia Westwood (Hymenoptera, Scelionidae) from China, with description of a new species
Source: Zookeys. 2020 Jun 9;939:29–43. doi: 10.3897/zookeys.939.51272 (PMC7297806; doi:10.3897/zookeys.939.51272)
Supplement: XML Treatment for Macroteleia xui [file zookeys.939.51272-treatment4.xml]

<!DOCTYPE tp:taxon-treatment
  PUBLIC "-//TaxonX//DTD Taxonomic Treatment Publishing DTD v0 20100105//EN" "tax-treatment-NSO.dtd">
<tp:taxon-treatment xmlns:tp="http://www.plazi.org/taxpub"><tp:treatment-meta><kwd-group><label>Taxon classification</label><kwd><named-content xmlns:xlink="http://www.w3.org/1999/xlink" content-type="kingdom">Animalia</named-content></kwd><kwd><named-content xmlns:xlink="http://www.w3.org/1999/xlink" content-type="order">Hymenoptera</named-content></kwd><kwd><named-content xmlns:xlink="http://www.w3.org/1999/xlink" content-type="family">Scelionidae</named-content></kwd></kwd-group><mixed-citation publication-type="journal"><person-group><name><surname>Hong</surname><given-names>Chun-Dan</given-names></name><name><surname>Popovici</surname><given-names>Ovidiu Alin</given-names></name><name><surname>Chen</surname><given-names>Hua-Yan</given-names></name></person-group><article-title>Notes on <italic><tp:taxon-name><tp:taxon-name-part taxon-name-part-type="genus" reg="Macroteleia">Macroteleia</tp:taxon-name-part></tp:taxon-name></italic> Westwood (<tp:taxon-name><tp:taxon-name-part taxon-name-part-type="order">Hymenoptera</tp:taxon-name-part></tp:taxon-name>, <tp:taxon-name><tp:taxon-name-part taxon-name-part-type="family">Scelionidae</tp:taxon-name-part></tp:taxon-name>) from China, with description of a new species</article-title><source>Zookeys</source><day>09</day><month>6</month><year>2020</year><volume>939</volume><fpage>29</fpage><lpage>43</lpage><pub-id pub-id-type="doi">10.3897/zookeys.939.51272</pub-id></mixed-citation></tp:treatment-meta><tp:nomenclature><tp:taxon-name><object-id xmlns:xlink="http://www.w3.org/1999/xlink" content-type="arpha" xlink:type="simple">314616C4-7295-5020-B49C-59A3A57824BD</object-id>
            <tp:taxon-name-part taxon-name-part-type="genus" reg="Macroteleia">Macroteleia</tp:taxon-name-part>
            <tp:taxon-name-part taxon-name-part-type="species" reg="xui">xui</tp:taxon-name-part>
            <object-id xmlns:xlink="http://www.w3.org/1999/xlink" content-type="zoobank" xlink:type="simple">http://zoobank.org/9A0F15EC-FD9A-4BC2-BB64-8053834F46C9</object-id>
          </tp:taxon-name><tp:taxon-authority>Hong &amp; Chen</tp:taxon-authority><tp:taxon-status xmlns:xlink="http://www.w3.org/1999/xlink" xlink:type="simple">sp. nov.</tp:taxon-status><xref ref-type="fig" rid="F4">Figures 19–24</xref></tp:nomenclature><tp:treatment-sec sec-type="material" id="SECID0EGNAE"><title>Material examined.</title><p><bold><italic>Holotype</italic></bold>, female: China: Hebei, Baoding, Hebei Agricultural Unv., West Campus, MT, <named-content xmlns:xlink="http://www.w3.org/1999/xlink" content-type="dwc:verbatimCoordinates" xlink:type="simple"><named-content content-type="geo-json" specific-use="{&#34;type&#34;:&#34;Point&#34;,&#34;coordinates&#34;:[115.450278,38.828889]}" id="NCID0EUNAE" xlink:type="simple">38°49'44"N, 115°27'1"E</named-content></named-content>, 30.VIII–6.IX.2017, Fan Fan, SACU 3040364 (deposited in <abbrev xmlns:xlink="http://www.w3.org/1999/xlink" content-type="institution" xlink:title="Sun Yat-sen University, The Museum of Biology, Guangzhou, China" id="ABBRID0EZNAE" xlink:type="simple">SYSBM</abbrev>). <bold><italic>Paratypes</italic></bold>: China: 1 female, Yunnan, Xishuangbanna, Menghai, Bulangshan Village, 1595 m, Area D, forest, <named-content xmlns:xlink="http://www.w3.org/1999/xlink" content-type="dwc:verbatimCoordinates" xlink:type="simple"><named-content content-type="geo-json" specific-use="{&#34;type&#34;:&#34;Point&#34;,&#34;coordinates&#34;:[100.432650,21.746017]}" id="NCID0EEOAE" xlink:type="simple">21°44.761'N, 100°25.959'E</named-content></named-content>, 20.IV-20.VII.2018, MT (Malaise trap), Li Ma, <named-content xmlns:xlink="http://www.w3.org/1999/xlink" content-type="dwc:institutional_code" xlink:type="simple">SCAU</named-content> 3040370 (<abbrev xmlns:xlink="http://www.w3.org/1999/xlink" content-type="institution" xlink:title="Sun Yat-sen University, The Museum of Biology, Guangzhou, China" id="ABBRID0EOOAE" xlink:type="simple">SYSBM</abbrev>); 1 female, Shandong, Shanghe County, MT4, <named-content xmlns:xlink="http://www.w3.org/1999/xlink" content-type="dwc:verbatimCoordinates" xlink:type="simple"><named-content content-type="geo-json" specific-use="{&#34;type&#34;:&#34;Point&#34;,&#34;coordinates&#34;:[117.152778,37.267778]}" id="NCID0EWOAE" xlink:type="simple">37°16'4"N, 117°9'10"E</named-content></named-content>, 18–24.VIII.2018, Jiahe Yan, <named-content xmlns:xlink="http://www.w3.org/1999/xlink" content-type="dwc:institutional_code" xlink:type="simple">SCAU</named-content> 3048687 (<abbrev xmlns:xlink="http://www.w3.org/1999/xlink" content-type="institution" xlink:title="Sun Yat-sen University, The Museum of Biology, Guangzhou, China" id="ABBRID0EAPAE" xlink:type="simple">SYSBM</abbrev>); 3 females, Shandong, Shanghe County, MT4, <named-content xmlns:xlink="http://www.w3.org/1999/xlink" content-type="dwc:verbatimCoordinates" xlink:type="simple"><named-content content-type="geo-json" specific-use="{&#34;type&#34;:&#34;Point&#34;,&#34;coordinates&#34;:[117.152778,37.267778]}" id="NCID0EIPAE" xlink:type="simple">37°16'4"N, 117°9'10"E</named-content></named-content>, 7–14.IX.2018, Jiahe Yan, <named-content xmlns:xlink="http://www.w3.org/1999/xlink" content-type="dwc:institutional_code" xlink:type="simple">SCAU</named-content> 3048593–3048595 (<abbrev xmlns:xlink="http://www.w3.org/1999/xlink" content-type="institution" xlink:title="Sun Yat-sen University, The Museum of Biology, Guangzhou, China" id="ABBRID0ESPAE" xlink:type="simple">SYSBM</abbrev>).</p></tp:treatment-sec><tp:treatment-sec sec-type="diagnosis" id="SECID0EXPAE"><title>Diagnosis.</title><p>This species is most similar to <italic><tp:taxon-name><tp:taxon-name-part taxon-name-part-type="genus" reg="Macroteleia">M.</tp:taxon-name-part> <tp:taxon-name-part taxon-name-part-type="species" reg="striativentris">striativentris</tp:taxon-name-part></tp:taxon-name></italic> Crawford in color and size but can be distinguished by the medially divided propodeum and triangular metascutellum.</p></tp:treatment-sec><tp:treatment-sec sec-type="description" id="SECID0EIQAE"><title>Description. Female.</title><p>Body length: 5.48–5.60 mm (<italic>N</italic> = 6).</p><p><bold><italic>Color</italic>.</bold> Head and mesosoma black, metasoma dark brown to black; mandible brown with teeth dark brown; palpi yellow; legs pale brown throughout; A1–A6 yellow, remainder of antenna black; fore wing hyaline.</p><p><bold><italic>Head</italic>.</bold> Transverse in dorsal view, 1.4–1.5 × as wide as long, slightly wider than mesosoma; <abbrev xmlns:xlink="http://www.w3.org/1999/xlink" xlink:title="ocular ocellar line" id="ABBRID0E5QAE" xlink:type="simple">OOL</abbrev> short, 0.17–0.20 × times minimum diameter of lateral ocellus; <abbrev xmlns:xlink="http://www.w3.org/1999/xlink" xlink:title="posterior ocellar line" id="ABBRID0ECRAE" xlink:type="simple">POL</abbrev> 1.5–1.54 × <abbrev xmlns:xlink="http://www.w3.org/1999/xlink" xlink:title="lateral ocellar line" id="ABBRID0EGRAE" xlink:type="simple">LOL</abbrev>; occipital carina continuous medially, irregularly punctate; central keel weakly developed, extending onto interantennal process; medial frons punctate rugose ventrally, with irregularly shaped smooth area dorsally; frons below median ocellus punctate rugulose; posterior vertex sparsely punctate rugulose behind posterior ocelli, becoming densely punctate posteriorly; gena punctate rugose; length of A3 as long as A2.</p><p><bold><italic>Mesosoma</italic>.</bold> Cervical pronotal area densely punctate; dorsal pronotal area punctate rugulose; lateral pronotal area smooth dorsally, punctate rugulose ventrally; netrion densely finely punctate; notaulus shallow, foveolate; mesoscutum densely punctate; mesoscutellum moderately finely punctate throughout; metascutellum triangular, strongly produced medially, extending into space between propodeal lobes; propodeum narrowly divided into two subtriangular lobes, each side with several irregular longitudinal carinae medially, otherwise punctate rugulose; upper mesepisternum with a row of robust longitudinal carinae below subalar pit; lower mesepisternum variably smooth to punctate rugulose; mesopleural depression smooth; metapleuron longitudinally striate dorsally, punctate rugose ventrally.</p><p><bold><italic>Legs</italic>.</bold> Slender; hind femur weakly swollen, 3.4–4.0 × as long as its maximum width; hind tibia without spines over outer surface; hind basitarsus 10.60–11.20 × as long as its maximum width.</p><p><bold><italic>Wings</italic>.</bold> Apex of fore wing extending from as far as middle of T4; R 1.97–2.06 × as long as r-rs, R1 1.83–1.90 × length of R.</p><p><bold><italic>Metasoma</italic>.</bold> Posterior margin of transverse sulcus on T2 straight; sublateral tergal carinae well developed on T1–T3; T1–T3 densely longitudinally striate medially, with delicate punctures in interstices, punctate rugulose laterally; T4–T6 densely longitudinally striate, with numerous delicate punctures in interstices; length of T3 0.78–0.81 × length of T6; T5 distinctly longer than wide; S2–S6 densely longitudinally striate, with delicate punctures in interstices; prominent longitudinal median carina present on S2–S4.</p><p><bold>Male.</bold> Unknown.</p></tp:treatment-sec><tp:treatment-sec sec-type="etymology" id="SECID0EKSAE"><title>Etymology.</title><p>This speices is named <italic><tp:taxon-name><tp:taxon-name-part taxon-name-part-type="genus" reg="Macroteleia"/><tp:taxon-name-part taxon-name-part-type="species" reg="xui">xui</tp:taxon-name-part></tp:taxon-name></italic> in honor of the late Professor Zaifu Xu for his great contribution to Chinese <tp:taxon-name><tp:taxon-name-part taxon-name-part-type="order">Hymenoptera</tp:taxon-name-part></tp:taxon-name> taxonomy.</p></tp:treatment-sec><tp:treatment-sec sec-type="distribution" id="SECID0E6SAE"><title>Distribution.</title><p>China (Hebei, Shandong, Yunnan).</p><fig id="F4" position="float" orientation="portrait"><object-id xmlns:xlink="http://www.w3.org/1999/xlink" content-type="doi" xlink:type="simple">10.3897/zookeys.939.51272.figures19-24</object-id><object-id xmlns:xlink="http://www.w3.org/1999/xlink" content-type="arpha" xlink:type="simple">34880926-9606-5EB4-84B9-6FFD6E681B82</object-id><label>Figures 19–24.</label><caption><p><italic><tp:taxon-name><tp:taxon-name-part taxon-name-part-type="genus" reg="Macroteleia">Macroteleia</tp:taxon-name-part> <tp:taxon-name-part taxon-name-part-type="species" reg="xui">xui</tp:taxon-name-part></tp:taxon-name></italic> sp. nov., holotype, female (SACU 3040364) <bold>19</bold> dorsal habitus <bold>20</bold> head and mesosoma, dorsal view <bold>21</bold> lateral habitus <bold>22</bold> head and mesosoma, lateral view <bold>23</bold> head, anterior view <bold>24</bold> metasoma, dorsal view.</p></caption><graphic xmlns:xlink="http://www.w3.org/1999/xlink" xlink:href="zookeys-939-029-g004.jpg" position="float" orientation="portrait" xlink:type="simple" id="oo_419672.jpg"><uri content-type="original_file" xlink:type="simple">https://binary.pensoft.net/fig/419672</uri></graphic></fig></tp:treatment-sec></tp:taxon-treatment>
