# Supplementary material for: Notes on Macroteleia Westwood (Hymenoptera, Scelionidae) from China, with description of a new species
Source: Zookeys. 2020 Jun 9;939:29–43. doi: 10.3897/zookeys.939.51272 (PMC7297806; doi:10.3897/zookeys.939.51272)
Supplement: XML Treatment for Macroteleia variegata [file zookeys.939.51272-treatment5.xml]

<!DOCTYPE tp:taxon-treatment
  PUBLIC "-//TaxonX//DTD Taxonomic Treatment Publishing DTD v0 20100105//EN" "tax-treatment-NSO.dtd">
<tp:taxon-treatment xmlns:tp="http://www.plazi.org/taxpub"><tp:treatment-meta><kwd-group><label>Taxon classification</label><kwd><named-content xmlns:xlink="http://www.w3.org/1999/xlink" content-type="kingdom">Animalia</named-content></kwd><kwd><named-content xmlns:xlink="http://www.w3.org/1999/xlink" content-type="order">Hymenoptera</named-content></kwd><kwd><named-content xmlns:xlink="http://www.w3.org/1999/xlink" content-type="family">Scelionidae</named-content></kwd></kwd-group><mixed-citation publication-type="journal"><person-group><name><surname>Hong</surname><given-names>Chun-Dan</given-names></name><name><surname>Popovici</surname><given-names>Ovidiu Alin</given-names></name><name><surname>Chen</surname><given-names>Hua-Yan</given-names></name></person-group><article-title>Notes on <italic><tp:taxon-name><tp:taxon-name-part taxon-name-part-type="genus" reg="Macroteleia">Macroteleia</tp:taxon-name-part></tp:taxon-name></italic> Westwood (<tp:taxon-name><tp:taxon-name-part taxon-name-part-type="order">Hymenoptera</tp:taxon-name-part></tp:taxon-name>, <tp:taxon-name><tp:taxon-name-part taxon-name-part-type="family">Scelionidae</tp:taxon-name-part></tp:taxon-name>) from China, with description of a new species</article-title><source>Zookeys</source><day>09</day><month>6</month><year>2020</year><volume>939</volume><fpage>29</fpage><lpage>43</lpage><pub-id pub-id-type="doi">10.3897/zookeys.939.51272</pub-id></mixed-citation></tp:treatment-meta><tp:nomenclature><tp:taxon-name><object-id xmlns:xlink="http://www.w3.org/1999/xlink" content-type="arpha" xlink:type="simple">5CF0095B-B5EA-581A-A6DC-1CD8ECDF1C13</object-id>
            <tp:taxon-name-part taxon-name-part-type="genus" reg="Macroteleia">Macroteleia</tp:taxon-name-part>
            <tp:taxon-name-part taxon-name-part-type="species" reg="variegata">variegata</tp:taxon-name-part>
            <object-id xmlns:xlink="http://www.w3.org/1999/xlink" content-type="zoobank" xlink:type="simple">http://zoobank.org/720C6A99-4641-4BAE-9B1D-39D3B55FB607</object-id>
          </tp:taxon-name><tp:taxon-authority>Kozlov &amp; Kononova, 1987</tp:taxon-authority><xref ref-type="fig" rid="F5">Figures 25–30</xref><xref ref-type="fig" rid="F6">, 31–36</xref><tp:nomenclature-citation-list><tp:nomenclature-citation><tp:taxon-name>
                <tp:taxon-name-part taxon-name-part-type="genus" reg="Macroteleia">Macroteleia</tp:taxon-name-part> <tp:taxon-name-part taxon-name-part-type="species" reg="variegata">variegata</tp:taxon-name-part></tp:taxon-name><comment>Kozlov &amp; Kononova, 1987: 94, 95, 99 (original description, keyed); <xref ref-type="bibr" rid="B8">Kozlov and Kononova 1990</xref>: 190, 199 (description, keyed); <xref ref-type="bibr" rid="B3">Johnson 1992</xref>: 433 (cataloged, type information); <xref ref-type="bibr" rid="B4">Kononova 1995</xref>: 70 (keyed); <xref ref-type="bibr" rid="B6">Kononova and Petrov 2003</xref>: 606 (keyed); <xref ref-type="bibr" rid="B5">Kononova and Kozlov 2008</xref>: 234, 248 (description, keyed).</comment></tp:nomenclature-citation><tp:nomenclature-citation><tp:taxon-name>
                <tp:taxon-name-part taxon-name-part-type="genus" reg="Macroteleia">Macroteleia</tp:taxon-name-part> <tp:taxon-name-part taxon-name-part-type="species" reg="ischtvani">ischtvani</tp:taxon-name-part></tp:taxon-name><comment>Kononova, 2008: 234, 250 (original description, keyed), syn. nov.</comment></tp:nomenclature-citation></tp:nomenclature-citation-list></tp:nomenclature><tp:treatment-sec sec-type="material" id="SECID0EGXAE"><title>Material examined.</title><p><bold><italic>Holotype</italic></bold>, female, <italic><tp:taxon-name><tp:taxon-name-part taxon-name-part-type="genus" reg="Macroteleia">M.</tp:taxon-name-part> <tp:taxon-name-part taxon-name-part-type="species" reg="variegata">variegata</tp:taxon-name-part></tp:taxon-name></italic>: Russia: [Primorskiy kr., Shkotovskiy r-n, okr. Apisimovki, Kononova 3.8.1977] [Holotypus <italic><tp:taxon-name><tp:taxon-name-part taxon-name-part-type="genus" reg="Macroteleia">Macroteleia</tp:taxon-name-part> <tp:taxon-name-part taxon-name-part-type="species" reg="variegata">variegata</tp:taxon-name-part></tp:taxon-name></italic>, Kononova], <named-content xmlns:xlink="http://www.w3.org/1999/xlink" content-type="dwc:institutional_code" xlink:type="simple">UASK</named-content> 0104 (deposited in <named-content xmlns:xlink="http://www.w3.org/1999/xlink" content-type="dwc:institutional_code" xlink:type="simple">UASK</named-content>). <bold><italic>Holotype</italic></bold>, female, <italic><tp:taxon-name><tp:taxon-name-part taxon-name-part-type="genus" reg="Macroteleia">M.</tp:taxon-name-part> <tp:taxon-name-part taxon-name-part-type="species" reg="ischtvani">ischtvani</tp:taxon-name-part></tp:taxon-name></italic>: Hungary: [Hungary, Tiszaizolátum TIAD, 1995.08.15, leg. JATE ökológia] [Holotypus, <italic><tp:taxon-name><tp:taxon-name-part taxon-name-part-type="genus" reg="Macroteleia">M.</tp:taxon-name-part> <tp:taxon-name-part taxon-name-part-type="species" reg="ischtvani">ischtvani</tp:taxon-name-part></tp:taxon-name></italic>, Kononova], <named-content xmlns:xlink="http://www.w3.org/1999/xlink" content-type="dwc:institutional_code" xlink:type="simple">UASK</named-content> 0100 (deposited in <named-content xmlns:xlink="http://www.w3.org/1999/xlink" content-type="dwc:institutional_code" xlink:type="simple">UASK</named-content>).</p></tp:treatment-sec><tp:treatment-sec sec-type="material" id="SECID0EUZAE"><title>Other material.</title><p>China: 1 male, Xinjiang, Gongliu County, Hetaogou, <named-content xmlns:xlink="http://www.w3.org/1999/xlink" content-type="dwc:verbatimCoordinates" xlink:type="simple"><named-content content-type="geo-json" specific-use="{&#34;type&#34;:&#34;Point&#34;,&#34;coordinates&#34;:[82.251667,43.427222]}" id="NCID0E4ZAE" xlink:type="simple">43°25'38"N, 82°15'6"E</named-content></named-content>, 1–2.VII.2016, Yicheng Li et al., yellow pan trap, <named-content xmlns:xlink="http://www.w3.org/1999/xlink" content-type="dwc:institutional_code" xlink:type="simple">SCAU</named-content> 3048584 (<abbrev xmlns:xlink="http://www.w3.org/1999/xlink" content-type="institution" xlink:title="Sun Yat-sen University, The Museum of Biology, Guangzhou, China" id="ABBRID0EH1AE" xlink:type="simple">SYSBM</abbrev>); 1 female, Hebei, Xiaowutai National Nature Reserve, 1364 m, <named-content xmlns:xlink="http://www.w3.org/1999/xlink" content-type="dwc:verbatimCoordinates" xlink:type="simple"><named-content content-type="geo-json" specific-use="{&#34;type&#34;:&#34;Point&#34;,&#34;coordinates&#34;:[114.940767,39.867467]}" id="NCID0EP1AE" xlink:type="simple">39°52.048'N, 114°56.446'E</named-content></named-content>, 10–17.IX.2012, Malaise trap, Haiming Zhang, <named-content xmlns:xlink="http://www.w3.org/1999/xlink" content-type="dwc:institutional_code" xlink:type="simple">SCAU</named-content> 3040369 (<named-content xmlns:xlink="http://www.w3.org/1999/xlink" content-type="dwc:institutional_code" xlink:type="simple">IZCAS</named-content>); 1 female, Inner Mongolia, Xing’an Meng, <named-content xmlns:xlink="http://www.w3.org/1999/xlink" content-type="dwc:verbatimCoordinates" xlink:type="simple"><named-content content-type="geo-json" specific-use="{&#34;type&#34;:&#34;Point&#34;,&#34;coordinates&#34;:[122.037500,46.082222]}" id="NCID0EB2AE" xlink:type="simple">46°4'56"N, 122°2'15"E</named-content></named-content>, 8.VIII.2011, Feng Yuan, <named-content xmlns:xlink="http://www.w3.org/1999/xlink" content-type="dwc:institutional_code" xlink:type="simple">SCAU</named-content> 3041128 (<named-content xmlns:xlink="http://www.w3.org/1999/xlink" content-type="dwc:institutional_code" xlink:type="simple">IZCAS</named-content>).</p></tp:treatment-sec><tp:treatment-sec sec-type="redescription" id="SECID0EQ2AE"><title>Redescription. Female.</title><p>Body length: 5.20–5.37 mm (<italic>N</italic> = 2).</p><p><bold><italic>Color</italic>.</bold> Head yellow with upper frons and vertex dark brown to black; mesosoma variably yellow to dark brown; mandible yellow with teeth dark brown; palpi yellow; legs yellow throughout; A1–A5 brown, remainder of antenna dark brown to black; fore wing hyaline.</p><p><bold><italic>Head</italic>.</bold> Transverse in dorsal view, 1.5–1.65 × as wide as long, as wide as mesosoma; <abbrev xmlns:xlink="http://www.w3.org/1999/xlink" xlink:title="ocular ocellar line" id="ABBRID0EG3AE" xlink:type="simple">OOL</abbrev> short, 0.20–0.30 × times minimum diameter of lateral ocellus; <abbrev xmlns:xlink="http://www.w3.org/1999/xlink" xlink:title="posterior ocellar line" id="ABBRID0EK3AE" xlink:type="simple">POL</abbrev> 1.38–1.4 × <abbrev xmlns:xlink="http://www.w3.org/1999/xlink" xlink:title="lateral ocellar line" id="ABBRID0EO3AE" xlink:type="simple">LOL</abbrev>; occipital carina interrupted medially; central keel weakly developed, extending onto interantennal process; medial frons punctate rugose ventrally, with irregularly shaped smooth area dorsally; frons below median ocellus densely punctate; posterior vertex rugulose behind posterior ocelli, becoming punctate reticulate posteriorly; gena punctate rugose; length of A3 1.1–1.2 × length of A2.</p><p><bold><italic>Mesosoma</italic>.</bold> Cervical pronotal area densely punctate; dorsal pronotal area punctate rugulose; lateral pronotal area smooth dorsally, punctate rugulose ventrally; netrion densely finely punctate; notaulus shallow, foveolate; middle lobe of mesoscutum densely punctate, sculpture becoming denser anteriorly and posteriorly; lateral lobes of mesoscutum densely finely punctate throughout; mesoscutellum densely finely punctate throughout; metascutellum transverse, posterior margin slightly pointed medially, longitudinally carinate; propodeum continuous medially, not divided into two separated lobes, posterior margin narrowly notched medially, each side with several irregular longitudinal carinae medially, otherwise punctate rugose, covered by dense, recumbent, white setae; upper mesepisternum with a row of somewhat robust longitudinal carinae below subalar pit; lower mesepisternum variably smooth to punctate rugulose; mesopleural depression smooth; metapleuron punctate rugose throughout.</p><p><bold><italic>Legs</italic>.</bold> Slender; hind femur weakly swollen, 3.60–3.80 × as long as its maximum width; hind tibia without spines over outer surface; hind basitarsus 9.60–10.20 × as long as its maximum width.</p><p><bold><italic>Wings</italic>.</bold> Apex of fore wing extending from as far as middle of T5; R 1.56–1.67 × as long as r-rs, R1 1.63–1.70 × length of R.</p><p><bold><italic>Metasoma</italic>.</bold> Posterior margin of transverse sulcus on T2 strongly convex; sublateral tergal carinae well developed on T1–T2, weakly developed on anterior half of T3; T1 densely longitudinally striate, with punctate rugulose sculpture in interstices anteriorly, punctate rugulose laterally; T2–T4 densely longitudinally striate with numerous large delicate punctures in interstices; T5–T6 densely punctate; length of T3 1.35–1.40 × length of T6; T5 distinctly wider than long; S2–S4 densely longitudinally striate, with delicate punctures in interstices; S5–S6 densely finely punctate; prominent longitudinal median carina absent on sternites.</p><p><bold>Male.</bold> Differing from female as follows: body length 3.76 mm (<italic>N</italic> = 1); A1 yellow, the remainder of antenna dark brown to black; mesosoma dark brown to black dorsally, yellow laterally; T1–T4 densely longitudinally striate, with numerous delicate punctures in interstices; T5–T6 densely and finely punctate; T7 largely smooth except finely rugulose posterolaterally; T6 wider than long; length of T6 2.50 × length of T7; T7 transverse, apex truncate; length of T7 as long as S7; S7 granulate.</p></tp:treatment-sec><tp:treatment-sec sec-type="distribution" id="SECID0EU4AE"><title>Distribution.</title><p>China (Xinjiang, Hebei, Inner Mongolia); Russia, Hungary.</p></tp:treatment-sec><tp:treatment-sec sec-type="comments" id="SECID0EZ4AE"><title>Comments.</title><p><italic><tp:taxon-name><tp:taxon-name-part taxon-name-part-type="genus" reg="Macroteleia">Macroteleia</tp:taxon-name-part> <tp:taxon-name-part taxon-name-part-type="species" reg="variegata">variegata</tp:taxon-name-part></tp:taxon-name></italic> is recorded here from China for the first time. We examined the holotypes of <italic><tp:taxon-name><tp:taxon-name-part taxon-name-part-type="genus" reg="Macroteleia">M.</tp:taxon-name-part> <tp:taxon-name-part taxon-name-part-type="species" reg="variegata">variegata</tp:taxon-name-part></tp:taxon-name></italic> and <italic><tp:taxon-name><tp:taxon-name-part taxon-name-part-type="genus" reg="Macroteleia">M.</tp:taxon-name-part> <tp:taxon-name-part taxon-name-part-type="species" reg="ischtvani">ischtvani</tp:taxon-name-part></tp:taxon-name></italic> and found no distinct differences between the two species except the trivial variations in colors and the relative length of metasomal tegites, which <xref ref-type="bibr" rid="B5">Kononova and Kozlov (2008)</xref> used heavily in the key to species of the Palearctic <italic><tp:taxon-name><tp:taxon-name-part taxon-name-part-type="genus" reg="Macroteleia">Macroteleia</tp:taxon-name-part></tp:taxon-name></italic>. Therefore, we here treat <italic><tp:taxon-name><tp:taxon-name-part taxon-name-part-type="genus" reg="Macroteleia">M.</tp:taxon-name-part> <tp:taxon-name-part taxon-name-part-type="species" reg="ischtvani">ischtvani</tp:taxon-name-part></tp:taxon-name></italic> as a synonym of <italic><tp:taxon-name><tp:taxon-name-part taxon-name-part-type="genus" reg="Macroteleia">M.</tp:taxon-name-part> <tp:taxon-name-part taxon-name-part-type="species" reg="variegata">variegata</tp:taxon-name-part></tp:taxon-name></italic>. We also examined a paratype of <italic><tp:taxon-name><tp:taxon-name-part taxon-name-part-type="genus" reg="Macroteleia">M.</tp:taxon-name-part> <tp:taxon-name-part taxon-name-part-type="species" reg="elissa">elissa</tp:taxon-name-part></tp:taxon-name></italic> Kozlov &amp; Kononova, 1987 deposited in <named-content xmlns:xlink="http://www.w3.org/1999/xlink" content-type="dwc:institutional_code" xlink:type="simple">UASK</named-content> that we believe is conspecific with <italic><tp:taxon-name><tp:taxon-name-part taxon-name-part-type="genus" reg="Macroteleia">M.</tp:taxon-name-part> <tp:taxon-name-part taxon-name-part-type="species" reg="variegata">variegata</tp:taxon-name-part></tp:taxon-name></italic>, but we cannot confirm if <italic><tp:taxon-name><tp:taxon-name-part taxon-name-part-type="genus" reg="Macroteleia">M.</tp:taxon-name-part> <tp:taxon-name-part taxon-name-part-type="species" reg="elissa">elissa</tp:taxon-name-part></tp:taxon-name></italic> should be treated as a synonym of <italic><tp:taxon-name><tp:taxon-name-part taxon-name-part-type="genus" reg="Macroteleia">M.</tp:taxon-name-part> <tp:taxon-name-part taxon-name-part-type="species" reg="variegata">variegata</tp:taxon-name-part></tp:taxon-name></italic> until we can examine the holoype of <italic><tp:taxon-name><tp:taxon-name-part taxon-name-part-type="genus" reg="Macroteleia">M.</tp:taxon-name-part> <tp:taxon-name-part taxon-name-part-type="species" reg="elissa">elissa</tp:taxon-name-part></tp:taxon-name></italic>. Color and size variations could be due to temperature or host egg size during the developmental stage of the parasitoids, which are quite commonly seen in <tp:taxon-name><tp:taxon-name-part taxon-name-part-type="family">Scelionidae</tp:taxon-name-part></tp:taxon-name>. DNA barcoding could be useful in species delimitation for the species in such situations.</p><fig id="F5" position="float" orientation="portrait"><object-id xmlns:xlink="http://www.w3.org/1999/xlink" content-type="doi" xlink:type="simple">10.3897/zookeys.939.51272.figures25-30</object-id><object-id xmlns:xlink="http://www.w3.org/1999/xlink" content-type="arpha" xlink:type="simple">A53B2816-E029-5ABD-8D53-037D4BC681FD</object-id><label>Figures 25–30.</label><caption><p><bold>25, 26</bold><italic><tp:taxon-name><tp:taxon-name-part taxon-name-part-type="genus" reg="Macroteleia">Macroteleia</tp:taxon-name-part> <tp:taxon-name-part taxon-name-part-type="species" reg="ischtvani">ischtvani</tp:taxon-name-part></tp:taxon-name></italic> Kononova, holotype, female (<named-content xmlns:xlink="http://www.w3.org/1999/xlink" content-type="dwc:institutional_code" xlink:type="simple">UASK</named-content> 0100): <bold>25</bold> dorsal habitus <bold>26</bold> lateral habitus <bold>27, 28</bold><italic><tp:taxon-name><tp:taxon-name-part taxon-name-part-type="genus" reg="Macroteleia">Macroteleia</tp:taxon-name-part> <tp:taxon-name-part taxon-name-part-type="species" reg="variegata">variegata</tp:taxon-name-part></tp:taxon-name></italic> Kozlov &amp; Kononova, holotype, female (<named-content xmlns:xlink="http://www.w3.org/1999/xlink" content-type="dwc:institutional_code" xlink:type="simple">UASK</named-content> 0104): <bold>27</bold> dorsal habitus <bold>28</bold> lateral habitus <bold>29, 30</bold><italic><tp:taxon-name><tp:taxon-name-part taxon-name-part-type="genus" reg="Macroteleia">Macroteleia</tp:taxon-name-part> <tp:taxon-name-part taxon-name-part-type="species" reg="variegata">variegata</tp:taxon-name-part></tp:taxon-name></italic> Kozlov &amp; Kononova, male, (<named-content xmlns:xlink="http://www.w3.org/1999/xlink" content-type="dwc:institutional_code" xlink:type="simple">SCAU</named-content> 3048584) <bold>29</bold> dorsal habitus <bold>30</bold> apex of metasoma, dorsal view.</p></caption><graphic xmlns:xlink="http://www.w3.org/1999/xlink" xlink:href="zookeys-939-029-g005.jpg" position="float" orientation="portrait" xlink:type="simple" id="oo_419673.jpg"><uri content-type="original_file" xlink:type="simple">https://binary.pensoft.net/fig/419673</uri></graphic></fig><fig id="F6" position="float" orientation="portrait"><object-id xmlns:xlink="http://www.w3.org/1999/xlink" content-type="doi" xlink:type="simple">10.3897/zookeys.939.51272.figures31-36</object-id><object-id xmlns:xlink="http://www.w3.org/1999/xlink" content-type="arpha" xlink:type="simple">2F6973BA-545B-588F-B40F-EBEA8A81C87A</object-id><label>Figures 31–36.</label><caption><p><italic><tp:taxon-name><tp:taxon-name-part taxon-name-part-type="genus" reg="Macroteleia">Macroteleia</tp:taxon-name-part> <tp:taxon-name-part taxon-name-part-type="species" reg="variegata">variegata</tp:taxon-name-part></tp:taxon-name></italic> Kozlov &amp; Kononova, female, (<named-content xmlns:xlink="http://www.w3.org/1999/xlink" content-type="dwc:institutional_code" xlink:type="simple">SCAU</named-content> 3041128) <bold>31</bold> dorsal habitus <bold>32</bold> head and mesosoma, dorsal view <bold>33</bold> lateral habitus <bold>34</bold> head and mesosoma, lateral view <bold>35</bold> head, anterior view <bold>36</bold> metasoma, dorsal view.</p></caption><graphic xmlns:xlink="http://www.w3.org/1999/xlink" xlink:href="zookeys-939-029-g006.jpg" position="float" orientation="portrait" xlink:type="simple" id="oo_419674.jpg"><uri content-type="original_file" xlink:type="simple">https://binary.pensoft.net/fig/419674</uri></graphic></fig></tp:treatment-sec><ref-list><ref id="B8"><mixed-citation xmlns:xlink="http://www.w3.org/1999/xlink" xlink:type="simple"><person-group><name name-style="western"><surname>Kozlov</surname><given-names>MA</given-names></name><name name-style="western"><surname>Kononova</surname><given-names>SV</given-names></name></person-group> (<year>1990</year>) <source>[<tp:taxon-name><tp:taxon-name-part taxon-name-part-type="subfamily">Scelioninae</tp:taxon-name-part></tp:taxon-name> of the Fauna of the USSR (<tp:taxon-name><tp:taxon-name-part taxon-name-part-type="order">Hymenoptera</tp:taxon-name-part></tp:taxon-name>, <tp:taxon-name><tp:taxon-name-part taxon-name-part-type="family">Scelionidae</tp:taxon-name-part></tp:taxon-name>, <tp:taxon-name><tp:taxon-name-part taxon-name-part-type="subfamily">Scelioninae</tp:taxon-name-part></tp:taxon-name>).</source><publisher-name>] Nauka</publisher-name>, <publisher-loc>Leningrad</publisher-loc>, <size units="page">344 pp</size>.</mixed-citation></ref><ref id="B3"><mixed-citation xmlns:xlink="http://www.w3.org/1999/xlink" xlink:type="simple"><person-group><name name-style="western"><surname>Johnson</surname><given-names>NF</given-names></name></person-group> (<year>1992</year>) <article-title>Catalog of world <tp:taxon-name><tp:taxon-name-part taxon-name-part-type="superfamily">Proctotrupoidea</tp:taxon-name-part></tp:taxon-name> excluding <tp:taxon-name><tp:taxon-name-part taxon-name-part-type="family">Platygastridae</tp:taxon-name-part></tp:taxon-name>.</article-title><source>Memoirs of the American Entomological Institute</source><volume>51</volume>: <fpage>1</fpage>–<lpage>825</lpage>.</mixed-citation></ref><ref id="B4"><mixed-citation xmlns:xlink="http://www.w3.org/1999/xlink" xlink:type="simple"><person-group><name name-style="western"><surname>Kononova</surname><given-names>SV</given-names></name></person-group> (<year>1995</year>) <source>[Fam. <tp:taxon-name><tp:taxon-name-part taxon-name-part-type="family">Scelionidae</tp:taxon-name-part></tp:taxon-name>.] In: Lehr PA (Ed.) Key to insects of Russian Far East in six volume (Vol. 4). <tp:taxon-name><tp:taxon-name-part taxon-name-part-type="order">Neuropteroidea</tp:taxon-name-part></tp:taxon-name>, <tp:taxon-name><tp:taxon-name-part taxon-name-part-type="order">Mecoptera</tp:taxon-name-part></tp:taxon-name>, <tp:taxon-name><tp:taxon-name-part taxon-name-part-type="order">Hymenoptera</tp:taxon-name-part></tp:taxon-name>. Part 2. <tp:taxon-name><tp:taxon-name-part taxon-name-part-type="order">Hymenoptera</tp:taxon-name-part></tp:taxon-name>.</source><publisher-name>Dal’nauka</publisher-name>, <publisher-loc>Vladivostok</publisher-loc>, <size units="page">600 pp</size>.</mixed-citation></ref><ref id="B6"><mixed-citation xmlns:xlink="http://www.w3.org/1999/xlink" xlink:type="simple"><person-group><name name-style="western"><surname>Kononova</surname><given-names>SV</given-names></name><name name-style="western"><surname>Petrov</surname><given-names>S</given-names></name></person-group> (<year>2003</year>) <article-title>New species of egg parasites of the family <tp:taxon-name><tp:taxon-name-part taxon-name-part-type="family">Scelionidae</tp:taxon-name-part></tp:taxon-name> (<tp:taxon-name><tp:taxon-name-part taxon-name-part-type="order">Hymenoptera</tp:taxon-name-part></tp:taxon-name>, <tp:taxon-name><tp:taxon-name-part taxon-name-part-type="superfamily">Proctotrupoidea</tp:taxon-name-part></tp:taxon-name>) of the Palearctic fauna.</article-title><source>] Zoologicheskii Zhurnal</source><volume>82</volume>: <fpage>603</fpage>–<lpage>612</lpage>.</mixed-citation></ref><ref id="B5"><mixed-citation xmlns:xlink="http://www.w3.org/1999/xlink" xlink:type="simple"><person-group><name name-style="western"><surname>Kononova</surname><given-names>SV</given-names></name><name name-style="western"><surname>Kozlov</surname><given-names>MA</given-names></name></person-group> (<year>2008</year>) <source>Scelionids of the Palearctic (<tp:taxon-name><tp:taxon-name-part taxon-name-part-type="order">Hymenoptera</tp:taxon-name-part></tp:taxon-name>, <tp:taxon-name><tp:taxon-name-part taxon-name-part-type="family">Scelionidae</tp:taxon-name-part></tp:taxon-name>). Subfamily <tp:taxon-name><tp:taxon-name-part taxon-name-part-type="subfamily">Scelioninae</tp:taxon-name-part></tp:taxon-name>.</source><publisher-name>Tovarishchestvo Nauchnykh Izdanii KMK</publisher-name>, <publisher-loc>Saint Petersburg</publisher-loc>, <size units="page">489 pp</size>.</mixed-citation></ref></ref-list></tp:taxon-treatment>
